# Supplementary material for: Biomonitoring Study of Toxic Metal(loid)s: Levels in Lung Adenocarcinoma Patients
Source: Toxics. 2024 Jul 4;12(7):490. doi: 10.3390/toxics12070490 (PMC11281202; doi:10.3390/toxics12070490)
Supplement: Supplementary file 1 [file toxics-12-00490-s001.zip]

Archive with 1 entries (1 files):
- toxics-3074115-supplementary.pdf
